# Supplementary material for: A non-canonical role of somatic Cyclin D/CYD-1 in oogenesis and in maintenance of reproductive fidelity, dependent on the FOXO/DAF-16 activation state
Source: PLoS Genet. 2024 Nov 15;20(11):e1011453. doi: 10.1371/journal.pgen.1011453 (PMC11602045; doi:10.1371/journal.pgen.1011453)
Supplement: S1 Table — (XLSX) [file pgen.1011453.s009.xlsx]

## Sheet: Figure 1 C
Figure 1 C
Oocyte morphology (WT Day-3 adult)		Normal	Mild	Severe
	WT control RNAi	56	26	7
	WT cyd-1 RNAi	13	34	43
Chi-square test
Table Analyzed	WT oocyte day 3
P value and statistical significance
Test	Chi-square
Chi-square, df	53.78, 2
P value	<0.001
P value summary	***
One- or two-sided	NA
Statistically significant (P < 0.05)?	Yes
Data analyzed
Number of rows	2
Number of columns	3

## Sheet: Figure 1 D
Figure 1 D
Percent egg hatching (WT day-3 adult)
	control RNAi				cyd-1 RNAi
WT	97.01	97.53	82.75	99	76.47	54.8	82.05	61
Unpaired t test with Welch's correction
Table Analyzed	WT day 3 egg hatching
Column B	cyd-1 RNAi
vs.	vs.
Column A	control RNAi
Unpaired t test with Welch's correction
P value	0.02
P value summary	*
Significantly different (P < 0.05)?	Yes
One- or two-tailed P value?	Two-tailed
Welch-corrected t, df	t=3.43, df=4.88
How big is the difference?
Mean of column A	94.1
Mean of column B	68.6
Difference between means (B - A) ± SEM	-25.5 ± 7.44
95% confidence interval	-44.8 to -6.23
R squared (eta squared)	0.706
F test to compare variances
F, DFn, Dfd	2.84, 3, 3
P value	0.415
P value summary	ns
Significantly different (P < 0.05)?	No
Data analyzed
Sample size, column A	4
Sample size, column B	4

## Sheet: Figure 1F
Figure 1 F
Oocyte morphology (rrf-3 Day-3 adult)
	Normal	Mild	Severe
Selfed control RNAi	45	9	4
Selfed cyd-1 RNAi	23	11	47
Mated control RNAi	38	10	0
Mated cyd-1 RNAi	26	10	28
Chi-square test
Table Analyzed	rrf3 oocyte day 3 unmated
P value and statistical significance
Test	Chi-square
Chi-square, df	40.89, 2
P value	<0.001
P value summary	***
One- or two-sided	NA
Statistically significant (P < 0.05)?	Yes
Data analyzed
Number of rows	2
Number of columns	3
Table Analyzed	rrf3 oocyte day 3 mated
P value and statistical significance
Test	Chi-square
Chi-square, df	28.55, 2
P value	<0.001
P value summary	***
One- or two-sided	NA
Statistically significant (P < 0.05)?	Yes
Data analyzed
Number of rows	2
Number of columns	3

## Sheet: Figure 1G
Figure 1 G
Reproductive span (WT)
Days	control RNAi selfed			cyd-1 RNAi selfed			control RNAi mated			cyd-1 RNAi mated
1	45.3	49.33	46.4	17.22	4.2	9.5	41.83	78	47.5	8.26	20	25.38
2	130.8	90	104.46	80.73	32.08	37.53	115.77	132	104.3	68.85	60	32.18
3	42.5	28.71	28.46	29.11	19.55	23.75	95.33	134	126.39	89.5	16.8	42.5
4	1.83	0.41	0.73	4.4	0.5	1	41.75	26	18.7	16	6.37	6.3
5	0	0.09	0	0	0	0	5.44	9.77	5.4	0	3.49	3.7
Chi-square test
Table Analyzed	CYD-1 3 REPEATS STATS SELFED					Below threshold?	P value	Mean of control RNAi selfed	Mean of cyd-1 RNAi selfed	Difference	SE of difference	t ratio	df
						Yes	0.006	47	10.3	36.7	3.97	9.25	2.4
Column A	control RNAi selfed					Yes	0.04	108	50.1	58.3	19.5	2.99	3.77
vs.	vs.					No	0.18	33.2	24.1	9.09	5.4	1.68	3.26
Column B	cyd-1 RNAi selfed					No	0.52	0.99	1.97	-0.977	1.3	0.752	2.49
						No	0.42	0.03	0	0.03	0.03	1	2
Test details
Test name	Unpaired t test with Welch correction
Variance assumption	Individual variance for each group
Multiple comparisons	Set P value threshold
Method	No correction for multiple comparisons
Alpha	0.05
Number of tests performed	5
Number of rows omitted	0
Table Analyzed	CYD-1 3 REPEATS STATS MATED					Below threshold?	P value	Mean of control RNAi mated	Mean of cyd-1 RNAi mated	Difference	SE of difference	t ratio	df
						No	0.06	55.8	17.9	37.9	12.3	3.08	2.78
Column A	control RNAi mated					Yes	0.01	117	53.7	63.7	13.7	4.66	3.65
vs.	vs.					No	0.06	119	49.6	69	24.4	2.83	3.13
Column B	cyd-1 RNAi mated					No	0.09	28.8	9.56	19.3	7.53	2.56	2.85
						No	0.08	6.87	2.4	4.47	1.88	2.38	3.86
Test details
Test name	Unpaired t test with Welch correction
Variance assumption	Individual variance for each group
Multiple comparisons	Set P value threshold
Method	No correction for multiple comparisons
Alpha	0.05
Number of tests performed	5
Number of rows omitted	0

## Sheet: Figure 1H 
Figure 1 H
Brood size (WT)
		control RNAi selfed				cyd-1 RNAi selfed				control RNAi mated				cyd-1 RNAi mated
		220.43	225	262.2	184.9	131.46	97.3	148.3	157.67	294.8	370	307.8	304.1	182.61	203.39	298.04	239.9
Unpaired t test with Welch's correction
Table Analyzed	brood size selfed			Table Analyzed	brood size mated
Column B	cyd-1 RNAi selfed			Column B	cyd-1 RNAi mated
vs.	vs.			vs.	vs.
Column A	control RNAi selfed			Column A	control RNAi mated
Unpaired t test with Welch's correction				Unpaired t test with Welch's correction
P value	0.023			P value	0.02
P value summary	*			P value summary	*
Significantly different (P < 0.05)?	Yes			Significantly different (P < 0.05)?	Yes
One- or two-tailed P value?	Two-tailed			One- or two-tailed P value?	Two-tailed
Welch-corrected t, df	t=3.766, df=3.648			Welch-corrected t, df	t=3.943, df=3.601
How big is the difference?				How big is the difference?
Mean of column A	210.1			Mean of column A	323
Mean of column B	128.8			Mean of column B	208.6
Difference between means (B - A) ± SEM	-81.30 ± 21.59			Difference between means (B - A) ± SEM	-114.3 ± 28.99
95% confidence interval	-143.6 to -19.01			95% confidence interval	-198.5 to -30.19
R squared (eta squared)	0.7954			R squared (eta squared)	0.812
F test to compare variances				F test to compare variances
F, DFn, Dfd	1.902, 2, 2			F, DFn, Dfd	1.998, 2, 2
P value	0.6892			P value	0.6671
P value summary	ns			P value summary	ns
Significantly different (P < 0.05)?	No			Significantly different (P < 0.05)?	No
Data analyzed				Data analyzed
Sample size, column A	3			Sample size, column A	3
Sample size, column B	3			Sample size, column B	3

## Sheet: Figure 1J
Figure 1 J
Endomitotic oocytes (WT Day-3 adult)
			Control RNAi			cyd-1 RNAi
		wild-type	4.3	5.5	11	35	54.54	31.6
Unpaired t test with Welch's correction
Table Analyzed	CYd emo day3 WT
Column B	cyd-1 RNAi
vs.	vs.
Column A	Control RNAi
Unpaired t test with Welch's correction
P value	0.03
P value summary	*
Significantly different (P < 0.05)?	Yes
One- or two-tailed P value?	Two-tailed
Welch-corrected t, df	t=4.50, df=2.33
How big is the difference?
Mean of column A	6.93
Mean of column B	40.4
Difference between means (B - A) ± SEM	33.4 ± 7.44
95% confidence interval	5.42 to 61.5
R squared (eta squared)	0.897
F test to compare variances
F, DFn, Dfd	12.0, 2, 2
P value	0.154
P value summary	ns
Significantly different (P < 0.05)?	No
Data analyzed
Sample size, column A	3
Sample size, column B	3

## Sheet: Figure 1L
Figure 1 L
unc-119::GFP positive endomitotic oocytes (Day-3 adult)
			Control RNAi				cyd-1 RNAi
		unc-119::GFP	0	8.33	0	0	77.77	66.66	80	40
Unpaired t test with Welch's correction
Table Analyzed	unc119 gfp day3
Column B	cyd-1 RNAi
vs.	vs.
Column A	Control RNAi
Unpaired t test with Welch's correction
P value	0.005
P value summary	**
Significantly different (P < 0.05)?	Yes
One- or two-tailed P value?	Two-tailed
Welch-corrected t, df	t=6.80, df=3.31
How big is the difference?
Mean of column A	2.08
Mean of column B	66.1
Difference between means (B - A) ± SEM	64.0 ± 9.41
95% confidence interval	35.6 to 92.5
R squared (eta squared)	0.933
F test to compare variances
F, DFn, Dfd	19.4, 3, 3
P value	0.036
P value summary	*
Significantly different (P < 0.05)?	Yes
Data analyzed
Sample size, column A	4
Sample size, column B	4

## Sheet: Supplementary Figure 1D
Supplementary Figure 1D
Germ cell number per gonadal arm (WT Day-1)
				control RNAi																	cyd-1 RNAi
			Mitotic	233	235	250	298	237	180	126	76	112	74	98	126	75	110	1117	91	121	286	270	187	118	314	105	178	112	133	108	98	120	116	110	101	109	167
			Transition	108	110	114	120	120	91	82	67	107	57	60	71	98	50	62	93	63	119	87	110	100	77	67	56	104	67	91	79	68	78	85	107	59	58
			Pachytene	625	494	680	546	618	602	641	361	517	430	383	420	321	438	365	418	391	302	498	503	420	374	524	615	249	325	270	287	308	470	210	332	401	411
Unpaired t test with Welch correction
Table Analyzed	WT
Column A	control RNAi
vs.	vs.
Column B	cyd-1 RNAi
Test details
Test name	Unpaired t test with Welch correction
Variance assumption	Individual variance for each group
Multiple comparisons	Set P value threshold
Method	No correction for multiple comparisons
Alpha	0.05
Number of tests performed	3
Number of rows omitted	0
	Below threshold?	P value	Mean of control RNAi	Mean of cyd-1 RNAi	Difference	SE of difference	t ratio	df
Mitotic	No	0.388	209	155	54.5	61.7	0.883	18.6
Transition	No	0.638	86.6	83.1	3.59	7.55	0.476	30.7
Pachytene	Yes	0.012	485	382	103	38.7	2.66	32

## Sheet: Supplementary Figure 1F
Supplementary Figure 1F
Apoptosis per gonadal arm (Day-1)
			Control RNAi			cyd-1 RNAi
		WT (CED-1::GFP)	4.8	2.6	4	8	7	11
Unpaired t test with Welch's correction
Table Analyzed	ced-1 WT
Column B	cyd-1 RNAi
vs.	vs.
Column A	Control RNAi
Unpaired t test with Welch's correction
P value	0.04
P value summary	*
Significantly different (P < 0.05)?	Yes
One- or two-tailed P value?	Two-tailed
Welch-corrected t, df	t=3.57, df=3.06
How big is the difference?
Mean of column A	3.8
Mean of column B	8.67
Difference between means (B - A) ± SEM	4.87 ± 1.36
95% confidence interval	0.575 to 9.16
R squared (eta squared)	0.807
F test to compare variances
F, DFn, Dfd	3.49, 2, 2
P value	0.445
P value summary	ns
Significantly different (P < 0.05)?	No
Data analyzed
Sample size, column A	3
Sample size, column B	3

## Sheet: Supplementary Figure 1I
Supplementary Figure 1I
Oocyte morphology (WT Day-3 adult)		Normal	Mild	Severe
	WT control RNAi	42	11	10
	WT cyd-1 RNAi	13	4	19
	WT control to cyd-1 RNAi transfer at L4	29	12	8
Chi-square test
Table Analyzed	WT oocyte day 3
P value and statistical significance
Test	Chi-square
Chi-square, df	15.11, 2
P value	<0.001
P value summary	***
One- or two-sided	NA
Statistically significant (P < 0.05)?	Yes
Data analyzed
Number of rows	2
Number of columns	3
Table Analyzed	WT oocyte day 3_ transfer
P value and statistical significance
Test	Chi-square
Chi-square, df	0.9102, 2
P value	0.6344
P value summary	ns
One- or two-sided	NA
Statistically significant (P < 0.05)?	No
Data analyzed
Number of rows	2
Number of columns	3

[truncated: 43 more sheets: Supplementary Figure 1J, Figure 2B, Figure 2D, Figure 2F, Supplementary Figure 2A, Supplementary Figure 2B, Supplementary Figure 2E, Supplementary Figure 2G, Supplementary Figure 2H, Figure 3B, Figure 3C, Figure 3E, Figure 3G, Supplementary Figure 3A, Supplementary Figure 3C, Supplementary Figure 3E, Supplementary Figure 3F, Supplementary Figure 3G, Supplementary Figure 3I, Supplementary Figure 4B …]
