# Supplementary material for: A non-canonical role of somatic Cyclin D/CYD-1 in oogenesis and in maintenance of reproductive fidelity, dependent on the FOXO/DAF-16 activation state
Source: PLoS Genet. 2024 Nov 15;20(11):e1011453. doi: 10.1371/journal.pgen.1011453 (PMC11602045; doi:10.1371/journal.pgen.1011453)
Supplement: S4 Table — (XLSX) [file pgen.1011453.s012.xlsx]

## Sheet: Sheet1
Real time primers for sperm to oocyte switch genes
gld-1	Forward Primer	ACGAATACCCAGACTATAACTTC
	Reverse Primer	ATTGATCCCTTTCCTCGGACC
puf-8	Forward Primer	ACCATCAGGAAGGATCTGTAC
	Reverse Primer	GAACAGTTAGGATGAGTTCACG
daz-1	Forward Primer	CTTCCCAACTTCGACCACAG
	Reverse Primer	TCCGTATCCCTTTGACTGACC
fog-2	Forward Primer	GTGGATCCATACAGCAGATTG
	Reverse Primer	GAGAATAACAAATTGCGCCGC
cyd-1	Forward Primer	CAGTTGGAAGTGAACCTTCTCG
	Reverse Primer	AGGCCTCTGGCTCTTGAGTG
fem-1	Forward Primer	GCAGCAATCACAAGTGGATATC
	Reverse Primer	GCAGCAATCACAAGTGGATATC
fem-2	Forward Primer	GCTTCCACACATCCTGCGGTG
	Reverse Primer	GCAGTTGTCTGGAATCTCTTC
tra-2	Forward Primer	GCAGTTGTCTGGAATCTCTTC
	Reverse Primer	CGTCCCAACGACCAATAAGG
actin	Forward Primer	CCGCTCTTGCCCCATCAACCATG
	Reverse Primer	CGGACTCGTCGTATTCTTGCT
